# Supplementary material for: Exploratory Covalent Docking of Michael-Acceptor Natural Products at Reactive Cysteines in Cancer Tyrosine Kinases
Source: Int J Mol Sci. 2025 Nov 25;26(23):11390. doi: 10.3390/ijms262311390 (PMC12692623; doi:10.3390/ijms262311390)
Supplement: Supplementary file 1 [file ijms-26-11390-s001.zip]

Archive with 1 entries (1 files):
- ijms-3830151-supplementary.pdf
